# Supplementary material for: Bacterial Communities Vary between Sinuses in Chronic Rhinosinusitis Patients
Source: Front Microbiol. 2016 Jan 22;6:1532. doi: 10.3389/fmicb.2015.01532 (PMC4722142; doi:10.3389/fmicb.2015.01532)
Supplement: Table S1 — Relative sequence abundances for all genera and samples in the study. [file Table1.XLSX]

## Sheet: otu_table_sorted_filtered_L6.tx
Phylum	Class	Order	Family	Genus	001						002			003					004								005					006					008						009		010		011		012
					Left		Right				Left		Right	Left			Right		Left				Right				Left			Right		Left				Right	Left		Right				Left	Right	Right	Right	Right	Right	Right
					Ethmoid	Maxillary	Ethmoid	Maxillary		Nostril	Ethmoid	Maxillary	Maxillary	Ethmoid	Maxillary		Ethmoid	Maxillary	Frontal	Maxillary	Ethmoid	Sphenoid	Ethmoid	Maxillary		Nostril	Ethmoid	Maxillary		Ethmoid	Maxillary	Frontal		Sphenoid		Nostril	Frontal		Ethmoid		Frontal		Maxillary	Maxillary	Frontal	Nostril	Maxillary	Nostril	Maxillary
					Swab	Tissue	Swab	Swab	Tissue	Swab	Swab	Swab	Swab	Swab	Swab	Tissue	Swab	Swab	Swab	Tissue	Swab	Swab	Swab	Swab	Tissue	Swab	Swab	Swab	Tissue	Swab	Swab	Swab	Tissue	Swab	Tissue	Swab	Swab	Tissue	Swab	Tissue	Swab	Tissue	Tissue	Swab	Swab	Swab	Swab	Swab	Swab
Firmicutes	Bacilli	Lactobacillales	Aerococcaceae	Alloiococcus	0.000125553	8.48041e-05	1.85381e-05	0.00027155	4.12473e-05	0.00020936	0.149	0.198544	0.237273	0.000691244	0.000599829	0.00309165	0.0763068	0.0728607	0.407299	0.293354	0.499411	0.0673269	0.339693	0.40342	0.299245	0.597487	0.000349805	0.000687663	0.000705275	0.000139188	0.000865131	0	0	0.000106293	0	2.82191e-05	2.74476e-05	0	6.51042e-05	0	0	0	2.47404e-05	0.000356989	5.60499e-05	0.000402441	0.000824807	0	0.275855
Actinobacteria	Actinobacteria	Actinomycetales	Corynebacteriaceae	Corynebacterium	0.0421678	0.0941137	0.254639	0.0972319	0.181983	0.160035	0.372021	0.350086	0.254181	0.0975313	0.0617823	0.0860017	0.607202	0.417284	0.211506	0.342977	0.460599	0.932184	0.648182	0.546946	0.509609	0.385947	0.442247	0.195228	0.22063	0.48045	0.360395	0.175545	0.211915	0.0736607	0.016353	0.293704	0.00743831	0.385628	0.393316	0.0733029	0.521074	0.422079	0.00579751	0.883471	0.750872	0.774985	0.381984	0.682453	0.226595
Firmicutes	Bacilli	Lactobacillales	Streptococcaceae	Streptococcus	0.00304017	0.00834849	0.00215042	0.00100134	0.00327916	0.000795567	0.0506524	0.117785	0.112213	0.0165405	0.0310197	0.0327567	0.0633299	0.252046	0.14548	0.031283	0.00136783	1.84432e-05	0.00117879	0.000830013	0	0.000833049	0.00984119	0.00460734	0.0155362	0.00261926	0.00628358	0.0197946	0.139574	0.0313917	0.0356183	0.00104411	9.60668e-05	0.00126518	0.00342882	0.0014873	0.00854258	0.00179297	0.000404094	0.000582455	0.000854761	0.00628815	0.00681448	0.000791522	0.0038455
Firmicutes	Clostridia	Clostridiales	Veillonellaceae	Veillonella	0.000699508	0.00293045	0.000203919	0.000305494	0.000989936	0.000111659	0.000550884	0.00030226	0	0.00513496	0.00616967	0.0208809	0.00336321	0.00447964	0.134567	0.00271849	0	1.84432e-05	3.36797e-05	0.000348606	0	0.00039604	0.00643642	0.000962729	0.00205537	0.00174617	0.000182133	0.00652937	0	0.0131094	0	0.000352739	2.74476e-05	0.00910931	2.17014e-05	0.00223096	0	0.00234183	0.000173183	0.000375777	0.00103692	0.00167684	0	0	0.0014293
Bacteroidetes	Bacteroidia	Bacteroidales	Prevotellaceae	Prevotella	0.000125553	0.000103649	7.41523e-05	0.000118803	0	8.37439e-05	0.000579878	0.000728172	0.00402591	0.0656847	0.0359326	0.0551343	0.00272864	0.00263935	0.0209356	0.00503124	0	0	0	0	0.0209334	4.09696e-05	0.000349805	0	0	0.000683285	0.000182133	0.00141943	0.00340426	0.00124008	0.00425627	0.000437396	0.000123514	0.00860324	0.000238715	0	0	0.0049764	0.00059377	0.000469722	0.00141526	0.00169361	0.00473282	2.93156e-05	0.000374341
Proteobacteria	Gammaproteobacteria	Pasteurellales	Pasteurellaceae	Haemophilus	0.00139902	0.00342985	0.00352224	0.0515775	0.0046197	0.00930953	8.69817e-05	0.000192347	0	0.0461159	0.0399029	0.0566802	0.00203062	0.00656206	0.0192652	0.00572101	0.000151981	0.000110659	1.68398e-05	3.32005e-05	0.000343171	0.000737453	0.00382454	0.00213176	0.00298231	0.000594711	0.00154813	0.0100392	0.0242553	0.0447137	0.0136649	0.000874792	5.48953e-05	0	0.000238715	0.0196537	0.0015532	0.000658641	0.982987	0.0411664	0.00229805	0.00105641	0.00575401	0.000747548	0.00149736
Actinobacteria	Actinobacteria	Actinomycetales	Actinomycetaceae	Actinomyces	0.00045737	0.00056536	0.000240995	0.000101831	0.000164989	5.58293e-05	0	0.000164869	0	0.00477288	0.00442731	0.0198258	0.00228445	0.00217928	0.0170046	0.00259677	3.79954e-05	1.84432e-05	1.68398e-05	0	0	9.55958e-05	0.00354469	0.000343832	0.00493693	0.00142984	0.0010928	0	0	3.54308e-05	0	0.000126986	1.37238e-05	0	0.000368924	0.000212472	0	0.000805006	8.24681e-06	0.00366383	0.00176557	0.0197532	0	0	0.00018717
Firmicutes	Bacilli	Lactobacillales	Carnobacteriaceae	Granulicatella	0.000152457	5.6536e-05	5.56143e-05	5.09156e-05	0	0.000111659	5.79878e-05	0.000412173	0.000292794	0	0.000771208	0.000269906	0.000206235	7.26427e-05	0.00943218	0.00393573	0	9.2216e-06	5.05195e-05	0	0	2.73131e-05	0.000186563	0	0.000483617	7.59205e-05	0	0.00518736	0.00361702	0.00889314	0.00448029	0.000126986	1.37238e-05	0	0.000260417	0	0	0	0	0	8.40748e-05	0.000603662	0	1.46578e-05	8.50774e-05
Actinobacteria	Actinobacteria	Actinomycetales	Micrococcaceae	Rothia	0.000242137	0.000678432	0.000240995	0.000288522	0	1.39573e-05	0.000695854	8.24346e-05	0.00109798	0.0643022	0.154213	0.0267697	0.0444039	0.0831275	0.00753906	4.05745e-05	9.49884e-05	0	0	1.66003e-05	0	4.09696e-05	0	0.000962729	0.000926933	0.000139188	0.000273199	0.0013162	0	0	0	0.000112876	0.000219581	0	0	0	0	0	8.24681e-06	0.000263044	0.000378337	0.000821651	0	4.39734e-05	0.000221201
Firmicutes	Bacilli	Gemellales	Gemellaceae		0.000188329	0.000433443	0.000222457	0	4.12473e-05	6.97866e-05	5.79878e-05	0	0.00190316	0.0317643	0.0319052	0.0259355	0.000824939	0.00096857	0.00425394	0.000365171	0	0	0	0	0	8.19392e-05	0.00415102	0	0.0070326	0.000949007	0.000682998	0.000412925	0	0	0	0.000169315	8.23429e-05	0	0	0.000106236	0	3.65912e-05	5.77277e-05	0.000281833	0.000294262	0.00093903	0	0.00013192	0.000459418
Proteobacteria	Betaproteobacteria	Neisseriales	Neisseriaceae	Neisseria	0.000295946	0.00038633	7.41523e-05	0.00419205	0.000474344	2.79146e-05	0	5.49564e-05	0	0	0.000199943	0.00169304	6.34568e-05	0	0.00292876	0.000649193	0.000189977	0	0	0	0.000343171	4.09696e-05	0.000466407	0.000137533	0.00314351	0.00170821	0.00168473	0.00268401	0.00276596	0.00687358	0.0015681	0.000860682	0	0	0.000716146	0.000106236	0	0.00267116	1.64936e-05	5.63666e-05	0.00281651	0.0061037	0	0.000644944	0.000153139
Proteobacteria	Gammaproteobacteria	Xanthomonadales	Xanthomonadaceae		3.58722e-05	9.42267e-06	0.00114936	0	0	0.000125616	0.00684256	0	0	0	0.000285633	0.00107962	0.000698025	0	0.00204902	0.000202873	0	0	3.36797e-05	0	0	0.000109252	2.33204e-05	0	2.01507e-05	1.26534e-05	0	0	0	3.54308e-05	0	9.87668e-05	0	0	0	0.000106236	0	0	0	0.00165342	0.0186786	0	0	0.00341527	0.000442403
Proteobacteria	Gammaproteobacteria	Pseudomonadales	Moraxellaceae	Acinetobacter	0.000134521	0.000970535	0.00265095	0	0.000639333	0.000669951	0.00513192	0.00075565	0.000658786	0.0294602	0.000885461	0.00959391	0.000888395	0	0.00181516	0.0261706	0.0119115	0	0.00210498	0.00272244	0.000343171	0.000559918	0.0244397	0.00220052	0.0156974	0.00450462	0.000637465	0.00590998	0.0340426	0.0356789	0.0604839	0.000550272	0.000150962	0.00809717	0.00368924	0.0198661	0.00362413	0.00867211	0.00036286	0.00653853	0.00287256	0.00147562	0.0297716	0.00757809	0.000935852
Firmicutes	Bacilli	Bacillales	Staphylococcaceae	Staphylococcus	0.919754	0.837384	0.649	0.791229	0.755754	0.788477	0.289504	0.258391	0.226366	0.0500987	0.120937	0.143418	0.0387721	0.0570246	0.00162585	0.0191512	0.000835898	0.000276648	0.00124615	0.0134628	0.00926561	0.00943667	0.361419	0.579906	0.452545	0.279021	0.406976	0.18068	0.0514894	0.0339782	0.0819892	0.293041	0.00145473	0.322115	0.164171	0.134389	0.0931918	0.0595704	0.00153391	0.0404712	0.108092	0.112113	0.0399639	0.0381396	0.0207419
Bacteroidetes	Flavobacteriia	Flavobacteriales	[Weeksellaceae]	Chryseobacterium	0.000143489	0.000188453	0.000444914	0	0.000350602	4.1872e-05	0	0	0	0	0	0.000515274	0	4.84285e-05	0.00116928	0.00284022	0.00169079	0	0.000286277	4.98008e-05	0.0106383	0.000491635	0.00104942	0.00151286	0.0026599	6.32671e-05	0	5.16156e-05	0	0	0	5.64382e-05	2.74476e-05	0	4.34028e-05	0.000956125	0	0	0	0.00191646	0.000322287	3.35368e-05	0	1.46578e-05	0
Proteobacteria	Gammaproteobacteria	Pseudomonadales	Pseudomonadaceae	Pseudomonas	8.96805e-05	0.00341101	0.000426376	0.0021724	0.00371226	0.000265189	0.00403015	0.00273408	0.00772243	0.00408163	0.000856898	0.0432094	0.00030142	0.00188871	0.000701567	0.0858557	0.00322961	0	0.000774632	0.00396746	0.0624571	0.000327757	0.012663	0.00309448	0.0439487	0.00135392	0.00273199	0.53706	0.235745	0.498795	0.490815	0.386559	0.000315648	0.0574393	0.00190972	0.243812	0.00383593	0.0181858	3.29872e-05	0.00065761	0.00511455	0.000385673	0.00420259	0.00133386	5.10465e-05
Firmicutes	Clostridia	Clostridiales	[Tissierellaceae]	Anaerococcus	0.0025828	0.0103178	0.0596926	0.0196195	0.0148078	0.0151716	0.0493186	0.0294841	0.0682209	0.268647	0.242816	0.128794	0.048481	0.0372415	0.000489983	0.00710054	0.0041035	0	0.000690433	0.0145252	0	0.00230795	0.00890837	0.0625774	0.0186193	0.00825003	0.00978964	0.00433571	0	0.00336593	0.00985663	0.00166493	0.000494058	0.000506073	0.0175347	0.00807394	0.0167322	0.00918438	0.000585524	0.00601244	0.0189449	0.0263431	0.0649241	0.0201692	0.00176961
Proteobacteria	Epsilonproteobacteria	Campylobacterales	Campylobacteraceae	Campylobacter	0	0	0	0	0	0	0	0	0	0.0138743	0.00674093	0.0172985	0.00272864	0.00200978	0.000423167	8.11491e-05	0.000360956	0	0	0	0	0	0	0	0.00201507	0	0.000637465	0	0	0	0	0	0	0	0	0	0	3.65912e-05	0.000164936	0	0	0	0	0	0
Firmicutes	Clostridia	Thermoanaerobacterales	Carboxydocellaceae	Carboxydocella	4.48402e-05	2.8268e-05	0	0.000169719	0	4.1872e-05	0.000115976	0.000357216	0	0	0	0.000269906	0	0	0.000378623	0	0	0	0	0	0	0	0	0.000137533	0	0.000113881	0	0	0	0.000992063	0.0138889	0	0	0.00101215	0	0	0	0	0	0	0.000602536	0	0	0	5.10465e-05
Bacteroidetes	Flavobacteriia	Flavobacteriales	Flavobacteriaceae	Capnocytophaga	1.79361e-05	6.59587e-05	0	0.000220634	0	0	0	0	0	0	0.00017138	0.0004662	0.000507654	0.0015255	0.000345215	0	0	0	0	0	0	0	0	0.000137533	0.00280095	0.00096166	0.000273199	0	0	0	0	0	0	0	0	0	0	0.000548868	3.29872e-05	0.000263044	0	0.00041921	0	0	0
Cyanobacteria	Chloroplast	Stramenopiles			0	0	5.56143e-05	0.000560072	0	0	0.00066686	0.000343477	0.00175676	0.000872284	0.000571265	0	0	0.001695	0.000144768	0	0.00112086	0	0.000168398	0.00239044	0	0	0.000303165	0.00323202	0	0.000417563	4.55332e-05	0	0	0	0	4.23286e-05	0	0	0	0	0	0	8.24681e-06	0	0.00390948	0.000134147	0	0.000454392	1.70155e-05
Bacteroidetes	Bacteroidia	Bacteroidales	[Paraprevotellaceae]	[Prevotella]	0.000179361	0.000339216	9.26904e-05	0.000627959	0.000494968	0	0	4.12173e-05	0	0	0.000457012	0	4.75926e-05	0.000193714	0.000100224	0.00121724	0	0	0	0	0	0	0.000443087	6.87663e-05	0.000483617	0.00110085	0.000500865	0.00890369	0.0331915	0.0386905	0.105959	0.000225753	0	0	2.17014e-05	0	4.70666e-05	0.00226865	0	0	5.60499e-05	0.000285063	0.000294574	0	0.00127616
Proteobacteria	Gammaproteobacteria	Pseudomonadales	Moraxellaceae		1.79361e-05	0.00128148	9.26904e-05	0	2.06237e-05	1.39573e-05	0.000231951	0	0	1.64582e-05	0	0.0101828	0	0	0.000100224	0.00357056	0	0	0	1.66003e-05	0	8.19392e-05	4.66407e-05	0.00123779	0.0101761	8.8574e-05	0	0.000567771	0.0178723	0	0	0	0	0.00354251	0	0.0314459	2.35333e-05	0.0045373	0	0.000450933	0.000238212	8.3842e-05	0.000549871	0	8.50774e-05
Proteobacteria	Betaproteobacteria	Neisseriales	Neisseriaceae		1.79361e-05	0.000131917	9.26904e-05	0	0	4.1872e-05	0.00649464	0.0030226	0.00973539	0.0364549	0.0353328	0.0375414	0.011454	0.00677999	8.90879e-05	4.05745e-05	0	0	6.73593e-05	1.66003e-05	0	0	9.32814e-05	0.000550131	0.00227703	5.06137e-05	0.0001366	0.0155363	0.00106383	0.00304705	0.0109767	0.0020741	4.11715e-05	0.00126518	0.00538194	0	0.0002118	0	0	3.75777e-05	2.80249e-05	0.000268294	0	0	0
Firmicutes	Bacilli	Lactobacillales	Lactobacillaceae	Lactobacillus	0	0.000235567	1.85381e-05	0	0	0	0	6.86955e-05	0	0	0	0.00193841	0.000126914	0	8.90879e-05	0	0	0	0.000168398	0	0	0	0	0	0	0.00044287	0	0	0	0	0	0	0	0	0.00062934	0.0260278	0	0	0	0	1.40125e-05	0	0	0	0
Proteobacteria	Betaproteobacteria	Burkholderiales	Comamonadaceae		0	0.000150763	9.26904e-05	1.69719e-05	0.000412473	6.97866e-05	0.00052189	0.000508346	0.000292794	0.00205727	8.56898e-05	0.00422034	0.000111049	9.6857e-05	7.79519e-05	0.00535584	0.000227972	0	6.73593e-05	3.32005e-05	0	0	0.00207551	0	0.0028614	2.53068e-05	0.000182133	0.00108393	0.0285106	0.000106293	0.0241935	0.000959449	0	0	0	0.00127483	0.001412	0.00431776	0	0.0001691	0.000938836	0.00010061	0.00123721	0.000117263	1.70155e-05
Bacteroidetes	Sphingobacteriia	Sphingobacteriales	Sphingobacteriaceae	Pedobacter	0	0	1.85381e-05	0	0	0	0	0	0	0	0	0.00264998	0	0	7.79519e-05	0.000527469	0	0	0	0.00114542	0	0	9.32814e-05	0	0.000161206	0	0	0	0	0	0	0	0	0	0	0.00159354	0	0.00095137	8.24681e-06	0	0.000266237	0	0	0	1.70155e-05
Firmicutes	Bacilli	Bacillales	Planococcaceae		0.0229134	0.0211727	0.0157018	0.0221144	0.0213249	0.0184795	0.00774137	0.00706189	0.00527029	0.00236998	0.00354185	0.00588885	0.00090426	0.00191293	4.45439e-05	0.000933214	0.000797903	0	3.36797e-05	0.000282205	0.000686342	0.000136565	0.00914158	0.0150598	0.0114255	0.00806023	0.0101994	0.00611644	0.000851064	0.0019487	0.00224014	0.00959449	6.86191e-05	0.00936235	0.0047309	0.00509933	0.00303579	0.00168319	4.94809e-05	0.00129643	0.00256428	0.00328661	0.00111938	0.00111399	0.000612557
Proteobacteria	Gammaproteobacteria	Enterobacteriales	Enterobacteriaceae		8.96805e-05	0.000226144	0.000370762	1.69719e-05	0.00039185	4.1872e-05	0	0.000535825	0.000256194	1.64582e-05	8.56898e-05	0.000343516	0	0	4.45439e-05	0.00251562	0.00024697	1.84432e-05	0.000303117	3.32005e-05	0.00617708	0.00039604	0.0703575	0.0946225	0.101822	0.183804	0.181814	0.00144524	0.00276596	0.0490009	0.00291219	0.000211643	0.253946	0.013664	0.295551	0.0146606	0.247947	0.204618	8.24681e-06	0.0003382	0.0229524	6.70736e-05	0.395358	0.19382	0.000153139
Firmicutes	Clostridia	Clostridiales	Veillonellaceae	Dialister	0	9.42267e-06	1.85381e-05	0	0	0	2.89939e-05	0	0	0.0205234	0.0139103	0.0281192	0.00371222	0.000532713	3.34079e-05	0	0	0	0	0	0	0	0	0	0	0	0	0	0.000638298	0	0	0	0	0	0	0	0	0	0	0	0.00173755	0.000117379	0	1.46578e-05	6.80619e-05
Actinobacteria	Actinobacteria	Actinomycetales	Propionibacteriaceae	Propionibacterium	6.27763e-05	8.48041e-05	0.000203919	0	0	0.000125616	0.00658162	1.37391e-05	0	0.00505267	0.000314196	0	0	0.0001695	3.34079e-05	0	0	0	0	1.66003e-05	0	0	9.32814e-05	0	0	0	0	0.00105812	0	0	0	0	0	0	0.00015191	0.000106236	0.0022592	0.00175638	1.64936e-05	0.000582455	1.40125e-05	0	0	1.46578e-05	0
Proteobacteria	Betaproteobacteria	Burkholderiales	Comamonadaceae	Limnohabitans	0	0.000640742	3.70762e-05	0	0.00039185	0	0.00121774	0	0	0.00151415	0	0.00480923	9.51852e-05	0	3.34079e-05	0.00693825	0.000987879	0	0.000269437	0	0	0	0.00559688	0	0.0069117	0.000265722	0	0.000335501	0.0538298	3.54308e-05	0.0705645	1.41095e-05	4.11715e-05	0.000506073	6.51042e-05	0.00509933	0	0.00647664	1.64936e-05	0.000432144	1.40125e-05	8.3842e-05	0.000373127	0.000835495	0.000119108
Firmicutes	Bacilli	Lactobacillales	Enterococcaceae	Enterococcus	0	0	0	0	0	0	0	0	0	0	0	0.000196295	0	0	3.34079e-05	0	0	0	0	0	0	0	0	0	0	0	0	0	0	0	0.000672043	0	8.23429e-05	0	0.00568576	0	0.0133669	0.0016466	0	0	4.20374e-05	0	0	4.39734e-05	0
Proteobacteria	Betaproteobacteria	Burkholderiales	Oxalobacteraceae		0	0.00014134	0.000111229	6.78875e-05	0.000288731	2.79146e-05	0.000173963	0.00122278	0.00168356	1.64582e-05	8.56898e-05	0.00917679	0.00019037	0	2.2272e-05	0.0172848	0	0	0.000101039	0.000249004	0	5.46262e-05	0.000139922	0.000687663	0.00554145	1.26534e-05	9.10664e-05	0	0.0159574	0.000460601	0	0	0	0.0306174	0.000303819	0.0122171	0	0.012258	1.64936e-05	0.000112733	0.0019057	0.0003186	0.000942637	0.00080618	1.70155e-05
Proteobacteria	Betaproteobacteria	Methylophilales	Methylophilaceae	Methylotenera	1.79361e-05	0	0.000667371	0	4.12473e-05	0	0	0	0	3.29164e-05	0	0.000564348	3.17284e-05	0	2.2272e-05	0.000162298	0.000531935	0	3.36797e-05	0	0	0	0.000932814	0	0.00116874	0.000265722	0	0.000593579	0	0	0.0100806	1.41095e-05	0	0.00177126	0	0.00233719	0	0	0	0.000150311	0.000140125	5.03052e-05	0	0.00046905	3.4031e-05
Proteobacteria	Alphaproteobacteria	Rhodospirillales	Acetobacteraceae		0	0	0	0	0	0	0	0	0	0	0	0	0	0	2.2272e-05	0	0	0	0	0	0	0	0	0	0	0.000113881	0	0	0	0	0	0	0	0	0	0.0184851	0	0	0	0	0	0	0	0	0
Firmicutes	Clostridia	Clostridiales	[Tissierellaceae]	Finegoldia	8.96805e-06	2.8268e-05	0	1.69719e-05	0	0	0.00895912	0.0047812	0.00874721	0.0682028	0.0964582	0.0390627	0.0203696	0.0184028	1.1136e-05	0	0.000132984	0	1.68398e-05	0	0	0	2.33204e-05	0.0106588	2.01507e-05	0	0	0.000154847	0	0.000566893	0.000672043	9.87668e-05	8.23429e-05	0.000253036	0.046658	0	0.0314169	0.00270775	8.24681e-06	0.000394566	0.00657185	0.0104299	0.0168104	0.0244199	0
Firmicutes	Clostridia	Clostridiales	[Tissierellaceae]	Peptoniphilus	8.96805e-06	8.48041e-05	0.000129767	6.78875e-05	2.06237e-05	0	0.0316903	0.012585	0.0414303	0.100856	0.0861183	0.0669611	0.05654	0.0166352	0	0.000324596	1.89977e-05	9.2216e-06	0	4.98008e-05	0	5.46262e-05	2.33204e-05	0.000137533	2.01507e-05	1.26534e-05	4.55332e-05	0.00196139	0.000638298	7.08617e-05	0.000224014	0.000479725	2.74476e-05	0.0334008	0.00164931	0.00169978	0.000447132	0.0070621	0.000239158	0.00225466	0.0128915	0.0122577	0	7.32891e-05	0
Bacteroidetes	Bacteroidia	Bacteroidales	Porphyromonadaceae	Porphyromonas	0.000116585	0.000310948	5.56143e-05	0.000101831	0	0	0	0	0	0.0231731	0.0137961	0.0316526	0.00699611	0.00382585	0	0	0	0	0	0	0	0	2.33204e-05	0	0	0.000265722	4.55332e-05	0.0010065	0	0.000212585	0.00694444	8.46573e-05	0	0	6.51042e-05	0	0	0	1.64936e-05	5.63666e-05	7.00624e-05	6.70736e-05	0	0	6.80619e-05
Proteobacteria	Alphaproteobacteria	Sphingomonadales	Sphingomonadaceae	Sphingobium	8.96805e-06	0	0	0	0	0	0	0.000494607	0	0	0.000371322	0.00240461	0	0.000193714	0	0.000852065	0	0	0	0	0.02814	0	0.00209883	0	0	0	9.10664e-05	0	0	0	0	0	0	0	0	0.000637416	0.000376533	0	0	5.63666e-05	0.000420374	0	0	0	0
Actinobacteria	Actinobacteria	Actinomycetales	Micrococcaceae	Micrococcus	4.48402e-05	5.6536e-05	0	0	0	1.39573e-05	0	0.000824346	0.000146397	0	5.71265e-05	0	6.34568e-05	0	0	0.0122941	9.49884e-05	0	0	0	0	0	0	0	0	0	0	0.000103231	0	0	0	0.000352739	0	0	0.000651042	0	0	0.00479344	1.64936e-05	1.87889e-05	0.000140125	0.000251526	0	0	0
Proteobacteria	Gammaproteobacteria	Enterobacteriales	Enterobacteriaceae	Pantoea	0	0	1.85381e-05	0	0.000185613	0	0	0.000178608	0.000365992	0	5.71265e-05	0	0	0	0	4.05745e-05	1.89977e-05	0	6.73593e-05	0	0.00205903	0	0.000816212	0.000206299	0	0	4.55332e-05	0.000154847	0.0012766	0.109375	0.00268817	0	0.725043	0.0323887	0.00130208	0.0132795	0.00484786	0.117311	0	0.000225466	0	0	0.0138253	0.00395761	0
Proteobacteria	Gammaproteobacteria	Pseudomonadales	Moraxellaceae	Enhydrobacter	1.79361e-05	0.000131917	0	0	0	0	0.000173963	0	0.000109798	0	0	0	1.58642e-05	0	0	0.00340826	0	0	0	0.000215803	0	0	0.000862853	0	0	0	0	0	0	0	0	2.82191e-05	1.37238e-05	0.0101215	0	0.00573675	0	0	8.24681e-06	1.87889e-05	0.0002242	0.000150916	0	4.39734e-05	0
Cyanobacteria	Oscillatoriophycideae	Chroococcales	Xenococcaceae		0	0	0	0	0	0	0.000173963	0	0	0	0	0	6.34568e-05	0	0	0.0183803	0	0	0	0	0	0	0	0	0	0	0.000364266	0	0	0	0	0	0	0	0.00110677	0.000743652	0	0	0	1.87889e-05	0.0001121	0	0	0.000190552	0
Cyanobacteria	Chloroplast	Streptophyta			3.58722e-05	0	0	0	0	4.1872e-05	0	0	0	0	0	0	0	0	0	0.00568043	0.000132984	0	3.36797e-05	0	0	4.09696e-05	0	0.000206299	0.00739532	0	0	0	0	0	0	4.23286e-05	0	0	0	0.00106236	0	0	2.47404e-05	3.75777e-05	1.40125e-05	1.67684e-05	0	0.000278498	1.70155e-05
Firmicutes	Bacilli	Lactobacillales	Streptococcaceae	Lactococcus	8.96805e-06	0	0	0	0	0.000167488	0	0	0	0	0	0	0	0	0	0	0	0	0.000943031	0	0	0	0	0	0	0	0	0	0	0	0	0	0	0	0	0.000849888	0	0	0	0	7.00624e-05	0	0	0	0
[Thermi]	Deinococci	Deinococcales	Trueperaceae	Truepera	0	0	0	0	0	0	0	0	0	0	0	0	0	0	0	0.00121724	0	0	0	0	0	0	0	0	0	0	0	0	0	0.00155896	0	0	0	0	0	0.013492	0	3.65912e-05	0	0	0	0	0	0	0
Actinobacteria	Actinobacteria	Actinomycetales	Dermabacteraceae	Brachybacterium	0	0.000131917	0.0003893	0	0.000268108	1.39573e-05	0	0.00247304	0	0.000658328	0	0	0	0	0	0.0039763	0.000702914	0	0	0	0	0	0	0	0	0	0	0	0	0	0	0	0	0	0.000108507	0.0128546	0	0	1.64936e-05	0	0	0.000217989	0.00231732	0.000117263	0
Actinobacteria	Actinobacteria	Actinomycetales	Mycobacteriaceae	Mycobacterium	0	0.000235567	0	0	0	0	0	0	0	0	0	0.00245369	0	0	0	0.00129839	0	0	0	0	0	0	0	0	0.000342562	0	0	2.58078e-05	0	0	0	0	0	0.000759109	0	0.0104111	0.000588332	0	0	0	0	1.67684e-05	0	0	0
Actinobacteria	Actinobacteria	Actinomycetales	Pseudonocardiaceae	Saccharopolyspora	0	0	0	0	0	0	0	0	0	0	0	0.00296896	0	0	0	0	0	0	0	0	0.00549073	0	0	0	0	0	0	0	0.0323404	0	0	0	2.74476e-05	0	0	0	0	0.00369571	0	0	0	0	0	0.000102605	0
Bacteroidetes	Cytophagia	Cytophagales	Cytophagaceae	Hymenobacter	0	0	0	0	0	0	0	0	0	0.000197498	0	0.00179119	0	0	0	8.11491e-05	0	0	0	0	0	0	0	0	0	0	4.55332e-05	0	0	0	0	2.82191e-05	0	0	0	0.0147668	0	0	8.24681e-06	0	0	0	0	0	0
Bacteroidetes	Cytophagia	Cytophagales	Cytophagaceae	Cytophaga	0	0.00129091	0	0	0.00039185	0	0	0	0	0	0	0.010968	0	0	0	0.0134302	0	0	0	0	0.016129	0	0	0	0.0042115	0	0	0	0.0140426	0	0	1.41095e-05	0	0	0	0.00711782	0	0.00779392	0	0	1.40125e-05	0	0	0	0
Bacteroidetes	Cytophagia	Cytophagales	Cytophagaceae		0	0	0	5.09156e-05	0	0	0	0	0	0	0	0	0	0	0	0	0	0	0	0	0	0	0	0	0	0	0	0	0	0	0	0	0	0	0	0.0128546	0	0	0	0	8.40748e-05	0	0	0	0
Firmicutes	Bacilli	Lactobacillales	Leuconostocaceae	Leuconostoc	0	0	0.000129767	0	0	0	0	0	0	0	0	0	0	0	0	0.00117666	0	0	0	0	0	0	0	0	0	0	0	0	0	0	0	0	0	0	0	0.0110485	0	0	0	0	0	0	0	0	0
Planctomycetes	Planctomycetia	Pirellulales	Pirellulaceae		0	0	0	0	0	0	0	8.24346e-05	0	0	0	0	0	0	0	4.05745e-05	0	0	0	0	0	0	0	0	0	0	0	0	0	0	0	0	0	0	0	0.0147668	0	0	0	0	0	0	0	0	0
Proteobacteria	Alphaproteobacteria	Rhodospirillales	Acetobacteraceae	Acidocella	0	0.000518247	0	0	0	0	0	0	0	0	0	0.00213471	0	0	0	0.00105494	0	0	0	0	0.00137268	0	0	0	0.00193447	0	0	0	0.00531915	0.000637755	0	0	0	0	0	0.0145543	0	0.000658641	0	0	0	0	0	0	0
Proteobacteria	Alphaproteobacteria	Rhodospirillales	Rhodospirillaceae		0	0	0	0	0	0	0	0	0	0	0	0	0	0	0	0	0	0	0.000168398	0	0	0	0	0	0	0	0	0	0	0	0	0	0	0	0	0.0181664	0	0	0	0	0	0	0	0	0
Proteobacteria	Alphaproteobacteria	Rhodobacterales	Rhodobacteraceae	Rubellimicrobium	0	0	0	5.09156e-05	0	0	0	0	0	0	0	0	0	0	0	0.00121724	0	0	0	0	0	0	0	0	0	0	0.000546398	0	0	0	0	0	0	0	0	0.017104	0.00385946	3.65912e-05	0	0	0	0	0	0.00013192	0
Proteobacteria	Alphaproteobacteria	Rhizobiales	Bradyrhizobiaceae	Bradyrhizobium	0	0.000753814	0	0	0.000598086	0	0	0	0	0	0	0.0348914	0	0	0	0.000486894	0	0	1.68398e-05	0	0.000343171	0	0	0.000481364	0.00153146	0	0	0	0.0287234	0	0	0	4.11715e-05	0	8.68056e-05	0.00807394	0	0.000182956	0	0	0	5.03052e-05	0	0.000102605	0
Proteobacteria	Alphaproteobacteria	Rhizobiales	Hyphomicrobiaceae	Rhodoplanes	0	0	0	0	0	0	0	0	0	0	0	0	7.9321e-05	0	0	0	0	0	0	0	0	0	0	0	0	0	0	0	0	0	0	0	0	0	0	0.0107298	0	0	0	0	0	0	0	0	0
Proteobacteria	Alphaproteobacteria	Caulobacterales	Caulobacteraceae	Mycoplana	0	1.88453e-05	0	0	0	0	0	0	0	0	0	0.000687032	0	0	0	0	0	0	0	0	0	0	0	0	0	0.000164494	0	0	0.01	0	0	0	0	0	0	0	0	0	0	0	0	0	0	2.93156e-05	0
Proteobacteria	Betaproteobacteria	Burkholderiales	Comamonadaceae	Azohydromonas	0	0	0	0	0	0	0	0	0	0	0	0	0	0	0	0	0	0	0	0	0	0	0	0	0	0	0	0	0	0	0.0127688	0	0	0	0	0	0	0.000475685	0	0	0	0	0	0	0
Proteobacteria	Gammaproteobacteria	Pseudomonadales	Moraxellaceae	Moraxella	0	0	0	0	0	0	0	0	3.65992e-05	0	0	0	3.17284e-05	0	0	4.05745e-05	0.000208975	0	0.000117879	1.66003e-05	0	0	0.000116602	0	4.03015e-05	0.000126534	0	2.58078e-05	0	3.54308e-05	0	2.82191e-05	0	0	0	0	2.35333e-05	0	0	0.000225466	0	3.35368e-05	0.00033385	2.93156e-05	0.460966
Proteobacteria	Gammaproteobacteria	Enterobacteriales	Enterobacteriaceae	Morganella	0	0	0	0	0	0	0	0	0	0	0	0	0	0	0	0	0	0	0	0	0	0	0	0	0	0	0	0.00157427	0	0.00304705	0	0.00170726	0.000219581	0	0.0341363	0.000212472	0.0197915	0.0389696	0	0	0	0	0	0	0
[truncated: 62 more columns]
