# Supplementary material for: Bacterial Communities Vary between Sinuses in Chronic Rhinosinusitis Patients
Source: Front Microbiol. 2016 Jan 22;6:1532. doi: 10.3389/fmicb.2015.01532 (PMC4722142; doi:10.3389/fmicb.2015.01532)
Supplement: Table S2 — Sequence coverage per sample for swab and tissue samples. [file Table2.XLSX]

## Sheet: Sheet1
Swab samples	Sequence Count	Tissue Samples	Sequence Count
001ETLSF16R9	115120	001MALTF24R9	109596
001ETRSF16R15	56130	001MARTF1R15	50199
001MARSF8R7	60801	003MALTF24R16	43442
001NORSF22R16	74160	004MALTF24R17	26149
002ETLSF16R16	35978	004MARTF1R17	3076
002ETLSF22R23	50964	005MALTF24R23	51705
002MALSF8R8	75495	006FRLTF1R25	4878
002MARSF8R9	28387	006SPLTF1R23	4706
003ETLSF16R23	69823	008ETRTF9R15	10384
003ETRSF16R24	65558	008FRLTF9R17	4128
003MALSF8R15	37929	008FRRTF9R23	28353
003MARSF8R16	43011	009MALTF14R1	128203
004ETLSF18R1	54696	019ETLTF7R8	36038
004ETRSF18R8	61352	019MARTF7R1	34086
004FRLSF22R1	93679	020ETLTF4R16	35801
004MARSF8R23	62317	020FRLTF5R7	20921
004NORSF22R17	76446	020MALTF4R9	23356
004SPLSF22R8	111680	020SPLTF4R23	140102
005ETLSF18R9	44701	020SPRTF6R7	62199
005ETRSF18R15	82148	021ETLTF2R16	29128
005MALSF9R1	15038	021ETRTF3R17	39657
005MARSF9R7	22816	021FRLTF3R7	32787
006FRLSF1R16	40123	021MARTF3R15	31321
006NORSF2R24	73041	021SPLTF2R23	32747
006SPLSF1R24	29361	023MALTF14R17	46345
008ETRSF1R8	47619	023MARTF14R23	77066
008FRLSF1R1	75611	024FRLTF24R7	11165
008FRRSF1R7	44097	024FRRTF24R1	59295
009MARSF18R16	54850	024MARTF20R8	46056
010FRRSF24R8	74127	024SPLTF20R17	55160
010NORSF3R24	61150	024SPLTF5R25	50441
011MARSF18R17	53330
011NORSF4R24	70262
012MARSF18R23	60433
012NORSF5R24	63960
014MARSF10R15	52401
015MALSF10R16	64837
015MARSF10R17	83600
016MALSF10R23	26418
016MARSF10R24	44801
019ETLSF7R7	36444
019ETRSF7R9	38261
019MALSF6R16	93778
019MARSF6R23	41110
019NORSF6R15	17984
019SPLSF7R15	15305
020ETLSF4R15	104259
020ETRSF5R16	64005
020FRLSF5R1	112169
020FRRSF6R8	41414
020MALSF4R8	39857
020MARSF5R9	115270
020MMLSF4R7	69444
020MMRSF5R8	26433
020NORSF4R1	108147
020SPLSF4R17	154845
020SPRSF6R1	93983
021ETRSF3R16	59048
021FRLSF3R1	78027
021MALSF2R8	35577
021MARSF3R9	82662
021MMLSF2R7	47662
021MMRSF3R8	72774
021NORSF2R1	72771
021SPLSF2R17	54971
023MALSF14R15	39295
023MMLSF14R8	59923
023MMRSF14R9	5700
024ETLSF20R7	12571
024ETLSF2R25	53931
024ETRSF20R9	43957
024FRLSF20R25	48242
024FRLSF6R25	36478
024FRRSF20R23	41831
024MALSF9R25	43787
024MMLSF24R15	31081
024MMLSF7R24	45467
024MMRSF8R25	31333
024NORSF24R25	91861
024NORSF6R24	70659
024SPLSF20R15	31402
024SPLSF4R25	64903
024SPRSF20R16	44981
